# Supplementary material for: Application value of triglyceride-glucose index and triglyceride-glucose body mass index in evaluating the degree of hepatic steatosis in non-alcoholic fatty liver disease
Source: Lipids Health Dis. 2023 Nov 3;22:186. doi: 10.1186/s12944-023-01954-5 (PMC10623715; doi:10.1186/s12944-023-01954-5)
Supplement: Supplementary file 1 — Additional file 1: Table S1. Collinearity diagnostics among various factors influencing the risk of NAFLD incidence. [file 12944_2023_1954_MOESM1_ESM.xlsx]

## Sheet: Sheet1
Additional File 1 Table S1. Collinearity diagnostics among the various factors influencing the risk of NAFLD incidence
	Sex	SBP	DBP	ALT	AST	CREA	UA	TC	TG	HDL	LDL	FPG	TyG	TyG-BMI
VIF	1.83	2.559	2.65	4.779	4.419	1.817	1.641	9.893	6.97	2.488	7.034	1.7	6.501	2.796
