# Supplementary material for: Application value of triglyceride-glucose index and triglyceride-glucose body mass index in evaluating the degree of hepatic steatosis in non-alcoholic fatty liver disease
Source: Lipids Health Dis. 2023 Nov 3;22:186. doi: 10.1186/s12944-023-01954-5 (PMC10623715; doi:10.1186/s12944-023-01954-5)
Supplement: Supplementary file 2 — Additional file 2: Table S2. Post-hoc test for comparing CAP among different quartiles of the TyG. [file 12944_2023_1954_MOESM2_ESM.xlsx]

## Sheet: Sheet1
Additional File 2 Table S2. The post-hoc test for comparing CAP among different quartiles of TyG index
Tukey’s multiple comparisons test	Mean Diff.	95% CI of diff.	P
Q1 vs. Q2	-16.52	-27.90 to -5.139	0.0011
Q1 vs. Q3	-39.34	-50.72 to -27.96	<0.0001
Q1 vs. Q4	-59.58	-70.97 to -48.19	<0.0001
Q2 vs. Q3	-22.82	-34.20 to -11.44	<0.0001
Q2 vs. Q4	-43.06	-54.45 to -31.68	<0.0001
Q3 vs. Q4	-20.25	-27.90 to -5.139	<0.0001
