# Supplementary material for: Application value of triglyceride-glucose index and triglyceride-glucose body mass index in evaluating the degree of hepatic steatosis in non-alcoholic fatty liver disease
Source: Lipids Health Dis. 2023 Nov 3;22:186. doi: 10.1186/s12944-023-01954-5 (PMC10623715; doi:10.1186/s12944-023-01954-5)
Supplement: Supplementary file 3 — Additional file 3: Table S3. Post-hoc test for comparing CAP among different quartiles of the TyG-BMI. [file 12944_2023_1954_MOESM3_ESM.xlsx]

## Sheet: Sheet1
Additional File 3 Table S3. The post-hoc test for comparing CAP among different quartiles of TyG-BMI index
Tukey’s multiple comparisons test	Mean Diff.	95% CI of diff.	P
Q1 vs. Q2	-39.04	-49.39 to -28.69	<0.0001
Q1 vs. Q3	-54.73	-65.08 to -44.38	<0.0001
Q1 vs. Q4	-88.14	-98.50 to -77.79	<0.0001
Q2 vs. Q3	-15.69	-26.04 to -5.344	0.0006
Q2 vs. Q4	-49.11	-59.46 to -38.75	<0.0001
Q3 vs. Q4	-33.41	-49.39 to -28.69	<0.0001
